# Supplementary material for: Validation of a combined approach-avoidance and conditioned stimulus aversion paradigm for evaluating aversion in chickens
Source: PLoS One. 2021 Feb 25;16(2):e0247674. doi: 10.1371/journal.pone.0247674 (PMC7906348; doi:10.1371/journal.pone.0247674)
Supplement: S1 File — (XLSX) [file pone.0247674.s001.xlsx]

## Sheet: Sheet1
Video #	Bird	Bowl	Trial start	Preening	Zone 1	Zone 2	Zone 3	Zone 4	Time in TC	Time in NC	Look into TC	Partial entry	Full entry	TC exit	Vocalization bout	Feather ruffling	Tail wag bout	Latency 1st full entry	Latency exit	Failure to enter TC
3	101	G	03:15:00	0	278.61	3.36	15.72	2.16	281.97	17.88	0	0	1	0	7	0	0	22.68	300	N
5	101	R	03:35:00	0	255	23.88	9.24	12	278.88	21.24	0	0	1	0	5	0	0	49.32	300	N
10	103	G	08:25:00	0	287.64	2.52	9.84	0	290.16	9.84	0	0	1	0	3	0	0	13.44	300	N
8	103	R	08:05:00	0	0	6.72	242.28	51.11	6.72	293.39	2	0	0	0	16	0	0	300	300	Y
6	114	G	11:30:00	0	288.84	4.32	4.56	2.4	293.16	6.96	0	0	1	0	8	0	0	12.48	300	N
12	114	R	01:05:00	0	0	30.83	194.94	74.52	30.83	269.46	8	1	0	0	9	0	0	300	300	Y
7	185	G	11:40:00	0	291.48	2.64	4.2	1.92	294.12	6.12	0	0	1	0	11	0	0	9.84	300	N
14	185	R	12:35:00	0	0	30	206.51	63.8	30	270.31	7	2	0	0	8	0	0	300	300	Y
13	189	G	08:15:00	0	269.05	22.32	8.76	0	291.37	8.76	0	0	1	0	9	0	0	33	300	N
9	189	R	08:35:00	0	219.36	32.76	32.64	15.36	252.12	48	0	0	1	0	19	0	0	118.8	300	N
4	194	G	11:20:00	0	280.35	15.24	4.44	0	295.59	4.44	0	0	1	0	36	0	0	7.2	300	N
1	194	R	01:25:00	79.8	0	6.36	178.07	116.15	6.36	294.22	3	0	0	0	3	0	0	300	300	Y
2	195	G	04:15:00	0	291.6	2.28	1.8	4.42	293.88	6.22	0	0	1	0	8	0	3	16.08	300	N
11	195	R	03:05:00	0	120.6	28.44	97.8	53.28	149.04	151.08	1	2	1	0	14	0	0	182.88	300	N
